# Supplementary material for: Inducible apelin receptor knockdown reduces differentiation efficiency and contractility of hESC-derived cardiomyocytes
Source: Cardiovasc Res. 2022 May 16;119(2):587–98. doi: 10.1093/cvr/cvac065 (PMC10064845; doi:10.1093/cvr/cvac065)
Supplement: cvac065_Supplementary_Data [file cvac065_supplementary_data.zip]

Archive with 7 entries (7 files):
- DownRegulationWithoutApelinReceptor.xlsx
- RM0703CVRESRevisions_Supplementary Material_Blue.docx
- UpregulationWithoutApelinReceptor.xlsx
- Video S1 - Control hESC-CMs.mpg
- Video S2 - Apelin Receptor Knockdown hESC-CMs 1.mpg
- Video S3 - Apelin Receptor Knockdown hESC-CMs 2.mpg
- Video S4 - Apelin Receptor Knockdown hESC-CMs 3.mpg
