# Supplementary material for: Inducible apelin receptor knockdown reduces differentiation efficiency and contractility of hESC-derived cardiomyocytes
Source: Cardiovasc Res. 2022 May 16;119(2):587–98. doi: 10.1093/cvr/cvac065 (PMC10064845; doi:10.1093/cvr/cvac065)
Supplement: cvac065_Supplementary_Data [file cvac065_supplementary_data.zip › DownRegulationWithoutApelinReceptor.xlsx]

## Sheet: RPM 272 DEGs FDR 0.05
Downregulated differentially expressed genes from RNA Sequencing of control and early apelin receptor knockdown hESC-derived cardiomyoyctes.
Transcript	Gene	Protein	Chromosome	Start	End	Q-value	Apelin receptor KD (RPM)	Control (RPM)	FC relative to control	log2FC
PDIA4	PDIA4	protein disulfide isomerase family A member 4	7	149003062	149028641	0.00851046	44.2526	269.561	0.164165	-2.60678
VCP	VCP	valosin containing protein	9	35056064	35073249	0.00158071	55.4721	330.144	0.168024	-2.57326
SCN5A	SCN5A	sodium voltage-gated channel alpha subunit 5	3	38548057	38649673	0.0169872	46.6463	233.447	0.199815	-2.32326
ZNF146	ZNF146	zinc finger protein 146	19	36214602	36238774	0.00158071	44.2526	203.769	0.21717	-2.2031
CALM3	CALM3	calmodulin 3	19	46601074	46610793	0.00158071	44.2526	203.769	0.21717	-2.2031
ZNF565	ZNF565	zinc finger protein 565	19	36182060	36246257	0.00158071	46.6463	203.769	0.228917	-2.1271
RP11-404I7.2			4	132836772	132981677	0.00447836	46.6463	197.299	0.236425	-2.08055
C11orf65	C11orf65	chromosome 11 open reading frame 65	11	108308519	108467531	0.00219798	45.4337	176.469	0.257459	-1.95758
ATM	ATM	ATM serine/threonine kinase	11	108222484	108369102	0.0424111	55.4721	227.821	0.24349	-2.03807
SLC14A2	SLC14A2	solute carrier family 14 member 2	18	45212995	45683686	0.00851046	74.954	341.732	0.219336	-2.18879
RP11-309L24.2			7	128850162	128862626	0.00158071	65.9679	279.023	0.236425	-2.08055
RPL3	RPL3	ribosomal protein L3	22	39312882	39320389	0.0126084	71.1076	301.379	0.235941	-2.0835
MUSK	MUSK	muscle associated receptor tyrosine kinase	9	110668771	110801579	0.00851046	47.8913	176.47	0.271386	-1.88158
GRIN3A	GRIN3A	glutamate ionotropic receptor NMDA type subunit 3A	9	101569353	101738580	0.00158071	43.1022	152.827	0.282032	-1.82607
AQR	AQR	aquarius intron-binding spliceosomal factor	15	34851782	34969839	0.00158071	43.1022	152.827	0.282032	-1.82607
LNX2	LNX2	ligand of numb-protein X 2	13	27545911	27620404	0.00158071	44.2526	152.827	0.28956	-1.78807
OR7A5	OR7A5	olfactory receptor family 7 subfamily A member 5	19	14792490	14835376	0.00158071	44.2526	152.827	0.28956	-1.78807
JUP	PPP1R9A	protein phosphatase 1 regulatory subunit 9A	17	41754604	41786931	0.0309862	43.1022	144.087	0.299141	-1.7411
RNGTT	RNGTT	RNA guanylyltransferase and 5'-phosphatase	6	88610266	88963596	0.0225979	73.0054	288.174	0.253338	-1.98086
IKZF2	IKZF2	IKAROS family zinc finger 2	2	212999691	213152427	0.00158071	45.4337	152.827	0.297288	-1.75007
AKAP11	AKAP11	A-kinase anchoring protein 11	13	42272153	42323267	0.00158071	45.4337	152.827	0.297288	-1.75007
PRTG	PRTG	protogenin	15	55611546	55743090	0.00158071	45.4337	152.827	0.297288	-1.75007
RGS12	RGS12	regulator of G protein signaling 12	4	3293028	3439913	0.00898317	55.4721	197.299	0.281158	-1.83055
KIRREL	JUP	junction plakoglobin	1	157993273	158100262	0.0309862	74.954	288.174	0.2601	-1.94286
HNRNPR	KIRREL1	kirre like nephrin family adhesion molecule 1	1	23303771	23344336	0.0309862	44.2526	144.087	0.307125	-1.7031
CTC-513N18.7	HNRNPR	heterogeneous nuclear ribonucleoprotein R	19	20553792	20661583	0.0309862	44.2526	144.087	0.307125	-1.7031
AL021546.6			12	120438198	120460006	0.0315589	44.2526	144.087	0.307125	-1.7031
SYBU	SYBU	syntabulin	8	109573978	109691791	0.0337428	44.2526	144.087	0.307125	-1.7031
ATG10	ATG10	autophagy related 10	5	81972025	82276857	0.0151765	63.0285	227.821	0.276658	-1.85382
USP40	USP40	ubiquitin specific peptidase 40	2	233475520	233566782	0.0126084	52.6255	176.47	0.298213	-1.74559
FNIP1	FNIP1	folliculin interacting protein 1	5	131641714	131797063	0.0126084	52.6255	176.47	0.298213	-1.74559
PODXL	PODXL	podocalyxin like	7	131500262	131558217	0.00898317	64.2529	227.821	0.282032	-1.82607
SPIRE1	SPIRE1	spire type actin nucleation factor 1	18	12446512	12658134	0.0352404	45.4337	144.087	0.315322	-1.6651
WNK1	WNK1	WNK lysine deficient protein kinase 1	12	752593	911452	0.0442951	45.4337	144.087	0.315322	-1.6651
LRFN5	LRFN5	leucine rich repeat and fibronectin type III domain containing 5	14	41607570	41904549	0.0108208	54.0301	176.47	0.306172	-1.70758
NFRKB	NFRKB	nuclear factor related to kappaB binding protein	11	129863636	129895590	0.00293332	54.0301	176.469	0.306172	-1.70758
CNTRL	CNTRL	centriolin	9	121074863	121177610	0.00323955	54.0301	176.469	0.306172	-1.70758
ZNF626	ZNF626	zinc finger protein 626	19	20544571	20863281	0.00323955	54.0301	176.469	0.306172	-1.70758
YBX1	YBX1	Y-box binding protein 1	1	42682395	42702349	0.0379549	71.1076	249.566	0.284925	-1.81134
MAGED1	MAGED1	MAGE family member D1	X	51803007	51902357	0.0440283	46.6463	144.087	0.323738	-1.6271
YLPM1	YLPM1	YLP motif containing 1	14	74763366	74859435	0.0466379	59.7941	197.299	0.303063	-1.72231
PPP1R9A	FBXO11	F-box protein 11	7	94907202	95296415	0.0302272	89.1358	330.144	0.269991	-1.88902
RP11-94P11.4			11	105157927	105531697	0.0085195	67.7285	227.821	0.297288	-1.75007
EHD4	EHD4	EH domain containing 4	15	41895939	41972578	0.00851046	43.1022	124.783	0.345418	-1.53359
REPS2	REPS2	RALBP1 associated Eps domain containing 2	X	16946691	17153280	0.00851046	43.1022	124.783	0.345418	-1.53359
VARS2	VARS2	valyl-tRNA synthetase 2, mitochondrial	6	30908242	30926459	0.0438859	43.1022	124.783	0.345418	-1.53359
GRM3	GRM3	glutamate metabotropic receptor 3	7	86643914	86864884	0.0364197	63.0285	197.299	0.319457	-1.64631
CPEB2	CPEB2	cytoplasmic polyadenylation element binding protein 2	4	15002674	15070153	0.00851046	44.2526	124.783	0.354637	-1.49559
RPL35	RPL35	ribosomal protein L35	9	124857880	124861981	0.0441015	44.2526	124.783	0.354637	-1.49559
PSG6	PSG6	pregnancy specific beta-1-glycoprotein 6	19	42728080	43205603	0.00851046	44.2526	124.783	0.354637	-1.49559
TACR3	TACR3	tachykinin receptor 3	4	103586031	103719816	0.00888331	44.2526	124.783	0.354637	-1.49559
CUL1	CUL1	cullin 1	7	148697914	148801036	0.0103617	64.2529	197.299	0.325663	-1.61855
EPB41	EPB41	erythrocyte membrane protein band 4.1	1	28887091	29120046	0.00158071	65.9678	203.769	0.323738	-1.6271
RP11-83M16.6			5	67699429	67902600	0.0112877	65.9679	203.769	0.323738	-1.6271
SHQ1	SHQ1	SHQ1, H/ACA ribonucleoprotein assembly factor	3	72749277	72861914	0.0151765	73.0055	227.821	0.320451	-1.64183
HAVCR2	HAVCR2	hepatitis A virus cellular receptor 2	5	157085832	157142869	0.00851046	45.4337	124.783	0.364102	-1.45758
FERMT2	FERMT2	fermitin family member 2	14	52857268	52952435	0.00851046	45.4337	124.783	0.364102	-1.45758
RP11-486A14.2			12	93317135	93377736	0.00852103	45.4337	124.783	0.364102	-1.45758
SLC24A2	SLC24A2	solute carrier family 24 member 2	9	19507452	19786928	0.043488	59.7941	176.469	0.338835	-1.56134
METTL15	METTL15	methyltransferase like 15	11	28108248	28333507	0.00851046	54.0301	152.827	0.353537	-1.50007
SLCO2A1	SLCO2A1	solute carrier organic anion transporter family member 2A1	3	133932696	134052184	0.0121855	46.6463	124.783	0.37382	-1.41958
PRCP	PRCP	prolylcarboxypeptidase	11	82823502	82970584	0.0121855	46.6463	124.783	0.37382	-1.41958
LINC01482	LINC01482	long intergenic non-protein coding RNA 1482	17	68591796	68763882	0.0151765	46.6463	124.783	0.37382	-1.41958
HNRNPA2B1	HNRNPA2B1	heterogeneous nuclear ribonucleoprotein A2/B1	7	26189927	26201529	0.00323955	55.4721	152.827	0.362973	-1.46207
PTPN21	PTPN21	protein tyrosine phosphatase non-receptor type 21	14	88465778	88554733	0.00921854	56.9527	152.827	0.372661	-1.42406
ARHGAP44	ARHGAP44	Rho GTPase activating protein 44	17	12789539	12991643	0.0218657	56.9527	152.827	0.372661	-1.42406
RBMX	RBMX	RNA binding motif protein X-linked	X	136848004	136880764	0.0141925	65.9679	176.469	0.37382	-1.41958
AQP4-AS1	AQP4-AS1	AQP4 antisense RNA 1	18	26655742	27190698	0.0422013	89.1358	254.712	0.349948	-1.51479
TCF12	TCF12	transcription factor 12	15	56918623	57299281	0.00851046	89.1358	249.566	0.357164	-1.48534
ZMPSTE24	ZMPSTE24	zinc metallopeptidase STE24	1	40258107	40294184	0.00898317	43.1022	101.885	0.423049	-1.2411
WDR75	WDR75	WD repeat domain 75	2	189441433	189475565	0.00898317	43.1022	101.885	0.423049	-1.2411
STARD3NL	STARD3NL	STARD3 N-terminal like	7	38178222	38230671	0.00898317	43.1022	101.885	0.423049	-1.2411
RP11-946L20.4			8	111098961	111236203	0.00898317	43.1022	101.885	0.423049	-1.2411
SLC45A4	SLC45A4	solute carrier family 45 member 4	8	141207166	141308305	0.00898317	43.1022	101.885	0.423049	-1.2411
TRMT112	TRMT112	tRNA methyltransferase subunit 11-2	11	64316460	64318084	0.00898317	43.1022	101.885	0.423049	-1.2411
NADSYN1	NADSYN1	NAD synthetase 1	11	71453109	71524107	0.00898317	43.1022	101.885	0.423049	-1.2411
RP11-302B13.5			12	48903503	48957365	0.00898317	43.1022	101.885	0.423049	-1.2411
SP1	SP1	Sp1 transcription factor	12	53380176	53416446	0.00898317	43.1022	101.885	0.423049	-1.2411
LINC00645	LINC00645	long intergenic non-protein coding RNA 645	14	27612588	27639636	0.00898317	43.1022	101.885	0.423049	-1.2411
HYDIN	HYDIN	HYDIN axonemal central pair apparatus protein	16	70807378	71230722	0.00898317	43.1022	101.885	0.423049	-1.2411
RUNDC1	RUNDC1	RUN domain containing 1	17	42980565	42993690	0.00898317	43.1022	101.885	0.423049	-1.2411
ARHGAP31	ARHGAP31	Rho GTPase activating protein 31	3	119294373	119420714	0.039083	61.39	152.827	0.401696	-1.31582
MTND2P28	MTND2P28	MT-ND2 pseudogene 28	1	629640	630683	0.00851046	44.2526	101.885	0.43434	-1.2031
ADSS	ADSS2	adenylosuccinate synthase 2	1	244408494	244452134	0.00851046	44.2526	101.885	0.43434	-1.2031
CDC5L	CDC5L	cell division cycle 5 like	6	44387525	44450426	0.00851046	44.2526	101.885	0.43434	-1.2031
WDR31	WDR31	WD repeat domain 31	9	113313222	113340298	0.00851046	44.2526	101.885	0.43434	-1.2031
CHEK1	CHEK1	checkpoint kinase 1	11	125625136	125676255	0.00851046	44.2526	101.885	0.43434	-1.2031
CLIP4	CLIP4	CAP-Gly domain containing linker protein family member 4	2	29097705	29189643	0.00888331	44.2526	101.885	0.43434	-1.2031
CTC-546K23.1	UBASH3A	ubiquitin associated and SH3 domain containing A	5	121199704	121357398	0.00888331	44.2526	101.885	0.43434	-1.2031
KB-1507C5.2			8	102864300	102977876	0.00888331	44.2526	101.885	0.43434	-1.2031
SNRPN	SNRPN	small nuclear ribonucleoprotein polypeptide N	15	24823647	24978723	0.00888331	44.2526	101.885	0.43434	-1.2031
KAT7	KAT7	lysine acetyltransferase 7	17	49788555	49835030	0.00888331	44.2526	101.885	0.43434	-1.2031
ARID4B	ARID4B	AT-rich interaction domain 4B	1	235131634	235328219	0.0095728	44.2526	101.885	0.43434	-1.2031
OPA1	OPA1	OPA1 mitochondrial dynamin like GTPase	3	193593144	193697823	0.0095728	44.2526	101.885	0.43434	-1.2031
RP11-38H17.1	MED12	mediator complex subunit 12	8	77399072	77537290	0.0095728	44.2526	101.885	0.43434	-1.2031
PPIA	PPIA	peptidylprolyl isomerase A	7	44796680	44824564	0.0214746	44.2526	101.885	0.43434	-1.2031
RP11-627D16.1			15	46693288	46804844	0.0214746	44.2526	101.885	0.43434	-1.2031
YTHDC1	YTHDC1	YTH domain containing 1	4	68310387	68350089	0.0348033	52.6255	124.783	0.421737	-1.24559
LIMCH1	LIMCH1	LIM and calponin homology domains 1	4	41359607	41700044	0.0417362	140.936	404.342	0.348556	-1.52054
RP11-284M14.1			4	142933195	143184861	0.00851046	45.4337	101.885	0.445932	-1.1651
WBP1L	WBP1L	WW domain binding protein 1 like	10	102743970	102816267	0.00851046	45.4337	101.885	0.445932	-1.1651
ENDOV	ENDOV	endonuclease V	17	80415165	80438086	0.00851046	45.4337	101.885	0.445932	-1.1651
WDR19	WDR19	WD repeat domain 19	4	39182404	39285810	0.0085195	45.4337	101.885	0.445932	-1.1651
CLRN1-AS1	CLRN1-AS1	CLRN1 antisense RNA 1	3	150852484	151080726	0.00898317	45.4337	101.885	0.445932	-1.1651
TTC39C	TTC39C	tetratricopeptide repeat domain 39C	18	23992773	24135610	0.00898317	45.4337	101.885	0.445932	-1.1651
U91319.1			16	13246316	13562918	0.0181794	45.4337	101.885	0.445932	-1.1651
LRRC49	LRRC49	leucine rich repeat containing 49	15	70853239	71053657	0.0209237	45.4337	101.885	0.445932	-1.1651
FBXO11	GALNTL6	polypeptide N-acetylgalactosaminyltransferase like 6	2	47789316	47905793	0.0301319	54.0301	124.783	0.432993	-1.20758
PTPRJ	PTPRJ	protein tyrosine phosphatase receptor type J	11	47980558	48170841	0.0329904	54.0301	124.783	0.432993	-1.20758
ERCC1	ERCC1	ERCC excision repair 1, endonuclease non-catalytic subunit	19	45407333	45478828	0.0488854	54.0301	124.783	0.432993	-1.20758
NCK2	NCK2	NCK adaptor protein 2	2	105744897	105894274	0.0243974	64.2529	152.827	0.420429	-1.25007
RP11-434D9.1			5	67379378	67805238	0.00323955	98.645	254.712	0.387281	-1.36855
MAPKBP1	MAPKBP1	mitogen-activated protein kinase binding protein 1	15	41774434	41827855	0.00851046	46.6463	101.885	0.457834	-1.1271
UBE2G1	UBE2G1	ubiquitin conjugating enzyme E2 G1	17	4269259	4366628	0.00851046	46.6463	101.885	0.457834	-1.1271
SCD5	SCD5	stearoyl-CoA desaturase 5	4	82629539	82798857	0.0166251	46.6463	101.885	0.457834	-1.1271
RP11-431D12.1			8	136489448	136529876	0.0166251	46.6463	101.885	0.457834	-1.1271
RLF	RLF	RLF zinc finger	1	40161373	40240921	0.0267632	55.4721	124.783	0.444549	-1.16958
FGA	FGA	fibrinogen alpha chain	4	154583126	154590766	0.0447666	55.4721	124.783	0.444549	-1.16958
THSD7A	THSD7A	thrombospondin type 1 domain containing 7A	7	11370357	11832198	0.0202253	109.169	279.023	0.391253	-1.35382
USP12	USP12	ubiquitin specific peptidase 12	13	27066142	27171896	0.0174165	47.8913	101.885	0.470054	-1.0891
RP11-103J8.1	USP12P1	USP12 pseudogene 1	20	10672928	10994924	0.0174165	47.8913	101.885	0.470054	-1.0891
THSD7B	THSD7B	thrombospondin type 1 domain containing 7B	2	136765545	137677717	0.00851046	129.824	322.188	0.402945	-1.31134
DCDC1	DCDC1	doublecortin domain containing 1	11	30830369	31369810	0.0149753	106.001	249.566	0.424742	-1.23534
RP11-114H23.1			12	75563202	75984015	0.0320994	106.001	249.566	0.424742	-1.23534
NCL	NCL	nucleolin	2	231453531	231483641	0.0386911	89.1358	197.299	0.451781	-1.14631
NAALADL2	NAALADL2	N-acetylated alpha-linked acidic dipeptidase like 2	3	174438573	175805640	0.0175172	226.916	571.826	0.396826	-1.33342
EPC1	EPC1	enhancer of polycomb homolog 1	10	32267751	32378798	0.0488854	54.0301	101.885	0.530306	-0.915103
TIAL1	TIAL1	TIA1 cytotoxic granule associated RNA binding protein like 1	10	119571802	119597029	0.0488854	54.0301	101.885	0.530306	-0.915103
ASTN2	ASTN2	astrotactin 2	9	116425225	117415070	0.0147769	251.123	585.283	0.429063	-1.22074
SCAPER	SCAPER	S-phase cyclin A associated protein in the ER	15	76347904	76905444	0.0043044	89.1358	176.469	0.505106	-0.985342
BBS9	BBS9	Bardet-Biedl syndrome 9	7	33129244	33606068	0.0309862	106.331	203.769	0.521818	-0.93838
DCLK1	DCLK1	doublecortin like kinase 1	13	35768652	36131306	0.00851046	89.1358	152.827	0.583246	-0.777823
FMN1	FMN1	formin 1	15	32765545	33194733	0.00851046	89.1358	152.827	0.583246	-0.777823
PRKG1	PRKG1	protein kinase cGMP-dependent 1	10	50991358	52298350	0.0478361	317.016	611.308	0.518587	-0.947342
LINGO2	LINGO2	leucine rich repeat and Ig domain containing 2	9	27948078	28670286	0.00158071	220.577	407.539	0.541241	-0.885656
KCNAB1	KCNAB1	potassium voltage-gated channel subfamily A member regulatory beta subunit 1	3	156037701	156539138	0.00812753	158.508	279.023	0.568084	-0.815824
EYS	EYS	eyes shut homolog	6	63719980	65707225	0.0255911	452.048	830.845	0.544083	-0.878102
GALNTL6	INSL3	insulin like 3	4	171812254	173041559	0.0292496	281.165	483.282	0.581783	-0.781448
AC092684.1			2	163749573	164352223	0.0190046	170.328	254.712	0.66871	-0.580548
139 DOWN, 133 UP
