# Supplementary material for: Inducible apelin receptor knockdown reduces differentiation efficiency and contractility of hESC-derived cardiomyocytes
Source: Cardiovasc Res. 2022 May 16;119(2):587–98. doi: 10.1093/cvr/cvac065 (PMC10064845; doi:10.1093/cvr/cvac065)
Supplement: cvac065_Supplementary_Data [file cvac065_supplementary_data.zip › UpregulationWithoutApelinReceptor.xlsx]

## Sheet: RPM 272 DEGs FDR 0.05
Upregulated differentially expressed genes from RNA Sequencing of control and early apelin receptor knockdown hESC-derived cardiomyoyctes.
Transcript	Gene	Protein	Chromosome	Start	End	Q-value	Apelin receptor KD (RPM)	Control (RPM)	FC relative to control	log2FC
ZFAND3	ZFAND3	zinc finger AN1-type containing 3	6	37819499	38154624	0.00483702	262.02	48.3282	5.42167	2.43874
ACTN2	ACTN2	actinin alpha 2	1	236686454	236764631	0.0346904	219.016	45.8481	4.777	2.2561
RP11-624C23.1			8	24295814	24912073	0.00812753	205.041	50.9423	4.02497	2.00898
UBR5	UBR5	ubiquitin protein ligase E3 component n-recognin 5	8	102253012	102412841	0.00321273	185.276	48.3282	3.8337	1.93874
KLHL1	KLHL1	kelch like family member 1	13	69700594	70108493	0.00323955	183.599	48.3282	3.79901	1.92562
MLLT3	MLLT3	MLLT3 super elongation complex subunit	9	20341665	20622543	0.0330991	194.132	50.9423	3.81082	1.9301
LINC01524	LINC01524	long intergenic non-protein coding RNA 1524	20	52210645	52650431	0.00210373	188.499	50.9423	3.70025	1.88762
MYO5B	MYO5B	myosin VB	18	49822813	50195093	0.0419135	182.311	50.9423	3.57876	1.83946
ADAMTS3	ADAMTS3	ADAM metallopeptidase with thrombospondin type 1 motif 3	4	72280969	72568799	0.0390625	178.272	50.9423	3.49948	1.80714
ABCA1	ABCA1	ATP binding cassette subfamily A member 1	9	104781002	104928237	0.0255911	163.245	48.3282	3.37785	1.7561
CTD-2066L21.3			5	32925639	33297910	0.0108208	158.508	48.3282	3.27983	1.71362
PDLIM5	PDLIM5	PDZ and LIM domain 5	4	94451857	94668227	0.0429745	169.659	50.9423	3.33041	1.7357
FMN2	FMN2	formin 2	1	240014348	240475189	0.0214746	167.602	50.9423	3.29004	1.7181
AC067956.1			2	220450679	220704566	0.00158071	154.388	48.3282	3.19457	1.67562
KC6			18	41465783	41632185	0.00158071	154.388	48.3282	3.19457	1.67562
MYO18A	MYO18A	myosin XVIIIA	17	29073517	29180412	0.0285853	154.388	48.3282	3.19457	1.67562
GABBR2	GABBR2	gamma-aminobutyric acid type B receptor subunit 2	9	98288109	98709197	0.000104042	158.508	50.9423	3.11153	1.63762
COMMD10	COMMD10	COMM domain containing 10	5	116084991	116412762	0.0315589	158.508	50.9423	3.11152	1.63762
CCDC144NL-AS1	CCDC144NL-AS1	CCDC144NL antisense RNA 1	17	20868433	21002276	0.0285853	147.509	48.3282	3.05223	1.60986
NHS	NHS	NHS actin remodeling regulator	X	17375420	17735994	0.0135862	154.388	50.9423	3.03064	1.59962
MSRA	MSRA	methionine sulfoxide reductase A	8	10054268	10428891	0.0390625	154.388	50.9423	3.03064	1.59962
FGF14	FGF14	fibroblast growth factor 14	13	101710804	102402457	0.0418794	234.619	72.0434	3.25663	1.70338
FYN	FYN	FYN proto-oncogene, Src family tyrosine kinase	6	111660332	111873452	0.0112877	140.936	48.3282	2.91623	1.5441
PPM1L	PPM1L	protein phosphatase, Mg2+/Mn2+ dependent 1L	3	160755602	161078907	0.0153062	139.505	48.3282	2.88662	1.52938
LINC00534	LINC00534	long intergenic non-protein coding RNA 534	8	90221488	90569318	0.00773994	139.505	48.3282	2.88662	1.52938
NCOR1	NCOR1	nuclear receptor corepressor 1	17	16029157	16218185	0.0293873	139.505	48.3282	2.88662	1.52938
TRERF1	TRERF1	transcriptional regulating factor 1	6	42224931	42452051	0.00158071	139.505	48.3282	2.88662	1.52938
TEX2	TEX2	testis expressed 2	17	64147227	64263301	0.0175936	139.505	48.3282	2.88662	1.52938
ERICH1-AS1	DLGAP2	DLG associated protein 2	8	737651	1137777	0.0213413	139.505	48.3282	2.88662	1.52938
FAM13A	FAM13A	family with sequence similarity 13 member A	4	88725955	89111398	0.0424111	147.509	50.9423	2.8956	1.53386
PHACTR2	PHACTR2	phosphatase and actin regulator 2	6	143536845	143831185	0.00888331	143.228	50.9423	2.81158	1.49138
QARS	QARS1	glutaminyl-tRNA synthetase 1	3	49095932	49105101	0.0151765	133.289	48.3282	2.758	1.46362
PRICKLE1	PRICKLE1	prickle planar cell polarity protein 1	12	42456754	42590355	0.0303672	133.289	48.3282	2.758	1.46362
LINC01090	LINC01090	long intergenic non-protein coding RNA 1090	2	187712816	188287691	0.0284358	129.824	48.3282	2.6863	1.42562
ZNF532	ZNF532	zinc finger protein 532	18	58862600	58986480	0.0309862	129.824	48.3282	2.6863	1.42562
CREBBP	CREBBP	CREB binding protein	16	3725054	3880726	0.0386972	117.309	45.8481	2.55865	1.35538
BTRC	BTRC	beta-transducin repeat containing E3 ubiquitin protein ligase	10	101354033	101557321	0.0417362	120.44	48.3282	2.49213	1.31738
TAB2	TAB2	TGF-beta activated kinase 1 (MAP3K7) binding protein 2	6	149218641	149411613	0.00898317	126.057	50.9423	2.4745	1.30714
CBLB	CBLB	Cbl proto-oncogene B	3	105655461	105869552	0.0478361	126.057	50.9423	2.4745	1.30714
DSE	DSE	dermatan sulfate epimerase	6	116254173	116441261	0.00323955	117.309	48.3282	2.42735	1.27938
SPECC1L-ADORA2A	SPECC1L-ADORA2A	SPECC1L-ADORA2A readthrough (NMD candidate)	22	24270898	24442356	0.00158071	117.309	48.3282	2.42735	1.27938
RP11-230G5.2			12	65466820	65642372	0.00556058	117.309	48.3282	2.42735	1.27938
GAS7	GAS7	growth arrest specific 7	17	9910609	10198551	0.00556058	117.309	48.3282	2.42735	1.27938
TSC22D2	TSC22D2	TSC22 domain family member 2	3	150408335	150466431	0.0405186	114.26	48.3282	2.36425	1.24138
P4HA1	P4HA1	prolyl 4-hydroxylase subunit alpha 1	10	73007217	73096974	0.0146151	113.905	48.3282	2.35691	1.2369
EMILIN2	EMILIN2	elastin microfibril interfacer 2	18	2847030	2915993	0.00851046	106.331	45.8481	2.31919	1.21362
ASAP2	ASAP2	ArfGAP with SH3 domain, ankyrin repeat and PH domain 2	2	9206765	9405683	0.0327201	120.815	50.9423	2.3716	1.24586
QKI	QKI	QKI, KH domain containing RNA binding	6	163414000	163578596	0.0153869	359.296	124.783	2.87937	1.52576
IFT80	IFT80	intraflagellar transport 80	3	160256986	160399880	0.00765807	106.001	45.8481	2.312	1.20914
BOD1L1	BOD1L1	biorientation of chromosomes in cell division 1 like 1	4	13568738	13627723	0.0309862	106.001	45.8481	2.312	1.20914
DPF3	DPF3	double PHD fingers 3	14	72619296	72894116	0.0417362	106.001	45.8481	2.312	1.20914
TNC	TNC	tenascin C	9	115019578	115118257	0.0217418	112.082	48.3282	2.31919	1.21362
BCAR1	BCAR1	BCAR1 scaffold protein, Cas family member	16	75228187	75268053	0.0218657	103.245	45.8481	2.2519	1.17114
THBS1	THBS1	thrombospondin 1	15	39581079	39599466	0.0303672	103.245	45.8481	2.2519	1.17114
ERG	ERG	ETS transcription factor ERG	21	38380027	38661780	0.00765807	117.309	50.9423	2.30279	1.20338
PLEC	PLEC	plectin	8	143915147	143976734	0.0386911	114.26	50.9423	2.24292	1.16538
ST3GAL1	ST3GAL1	ST3 beta-galactoside alpha-2,3-sialyltransferase 1	8	133454848	133571940	0.0190427	114.26	50.9423	2.24292	1.16538
C16orf62	VPS35L	VPS35 endosomal protein sorting factor like	16	19555240	19706793	0.0309862	113.905	50.9423	2.23597	1.1609
FSHR	FSHR	follicle stimulating hormone receptor	2	48962157	49154537	0.0085195	106.331	48.3282	2.20018	1.13762
DIAPH2-AS1	DIAPH2-AS1	DIAPH2 antisense RNA 1	X	97431286	97642589	0.00753274	106.001	48.3282	2.19336	1.13314
CCDC148	CCDC148	coiled-coil domain containing 148	2	158171081	158456753	0.00899376	106.001	48.3282	2.19336	1.13314
ESRRB	ESRRB	estrogen related receptor beta	14	76310614	76501841	0.00899376	106.001	48.3282	2.19336	1.13314
PRKACB	PRKACB	protein kinase cAMP-activated catalytic subunit beta	1	84078062	84238498	0.0419135	106.001	48.3282	2.19336	1.13314
RP11-145E5.5			9	21802636	22032986	0.0497201	110.944	50.9423	2.17784	1.1229
GSN	GSN	gelsolin	9	121207794	121332843	0.0497201	110.944	50.9423	2.17784	1.1229
ARHGAP26	ARHGAP26	Rho GTPase activating protein 26	5	142770384	143229011	0.00158071	251.123	101.885	2.46478	1.30146
MICAL3	MICAL3	microtubule associated monooxygenase, calponin and LIM domain containing 3	22	17787649	18024559	0.00812753	109.169	50.9423	2.14298	1.09962
RP11-308N19.1	LINC01505	long intergenic non-protein coding RNA 1505	9	106278392	106604795	0.00851046	96.0806	45.8481	2.09563	1.06738
ANKRD52	ANKRD52	ankyrin repeat domain 52	12	56237807	56258391	0.00851046	96.0806	45.8481	2.09563	1.06738
THRB	THRB	thyroid hormone receptor beta	3	24117160	24495282	0.0155788	95.7826	45.8481	2.08913	1.0629
AGPAT4	AGPAT4	1-acylglycerol-3-phosphate O-acyltransferase 4	6	161129979	161274061	0.0201964	95.7826	45.8481	2.08913	1.0629
CHD9	CHD9	chromodomain helicase DNA binding protein 9	16	53055033	53329150	0.0383378	106.001	50.9423	2.0808	1.05714
RP11-302M6.4			1	89633140	89933250	0.0103617	98.645	48.3282	2.04115	1.02938
ANGPT1	ANGPT1	angiopoietin 1	8	107249482	107498055	0.0103617	98.645	48.3282	2.04115	1.02938
BAZ1A	BAZ1A	bromodomain adjacent to zinc finger domain 1A	14	34752731	34875647	0.0405186	98.6449	48.3282	2.04115	1.02938
SLC8A1	SLC8A1	solute carrier family 8 member A1	2	40097270	40611053	0.0246129	1034.51	352.939	2.93113	1.55146
CCDC6	CCDC6	coiled-coil domain containing 6	10	59788763	59906656	0.0479497	96.0806	48.3282	1.98809	0.991381
RP11-171L9.1			12	78448995	78540675	0.0479497	96.0806	48.3282	1.98809	0.991381
CHD8	CHD8	chromodomain helicase DNA binding protein 8	14	21385194	21456126	0.0479497	96.0806	48.3282	1.98809	0.991381
ENPEP	ENPEP	glutamyl aminopeptidase	4	110365733	110565285	0.0224752	95.7826	48.3282	1.98192	0.986899
GSG1L	GSG1L	GSG1 like	16	27787535	28063509	0.00851046	89.1358	45.8481	1.94415	0.959142
UBA2	UBA2	ubiquitin like modifier activating enzyme 2	19	34428352	34471251	0.0213413	89.1358	45.8481	1.94415	0.959142
PLCE1	PLCE1	phospholipase C epsilon 1	10	93993989	94332823	0.0201256	226.464	101.885	2.22275	1.15234
KDM6A	KDM6A	lysine demethylase 6A	X	44873177	45112602	0.0433213	285.331	124.783	2.28662	1.19322
LRRFIP2	LRRFIP2	LRR binding FLII interacting protein 2	3	37052656	37183689	0.0364197	93.2927	48.3282	1.9304	0.948899
MGST1	MGST1	microsomal glutathione S-transferase 1	12	16347142	16609259	0.00774537	98.645	50.9423	1.9364	0.95338
EXOC2	RPL28	ribosomal protein L28	6	485133	693111	0.00851046	86.8186	45.8481	1.89361	0.921141
MYEF2	EXOC2	exocyst complex component 2	15	48134631	48178517	0.00851046	86.8186	45.8481	1.89361	0.921141
RP11-589P10.7	MYEF2	myelin expression factor 2	17	6985494	7019414	0.00851046	86.8186	45.8481	1.89361	0.921141
RNASEK-C17orf49	RNASEK-C17orf49	RNASEK-C17orf49 readthrough	17	7012635	7017520	0.00851046	86.8186	45.8481	1.89361	0.921141
HS1BP3	RPL15	ribosomal protein L15	2	20560448	20651089	0.0149753	86.8186	45.8481	1.89361	0.921141
VCL	HS1BP3	HCLS1 binding protein 3	10	73995193	74121363	0.0149753	86.8186	45.8481	1.89361	0.921141
SCAF11	VCL	vinculin	12	45919131	45992120	0.0386972	86.8186	45.8481	1.89361	0.921141
PFN1	SCAF11	SR-related CTD associated factor 11	17	4945652	4949061	0.0386972	86.8186	45.8481	1.89361	0.921141
RPL28	PFN1	profilin 1	19	55385345	55403250	0.0386972	86.8186	45.8481	1.89361	0.921141
GON4L	GON4L	gon-4 like	1	155749662	155859400	0.0399915	96.0806	50.9423	1.88607	0.915379
PAX5	PAX5	paired box 5	9	36833275	37034185	0.0399915	96.0806	50.9423	1.88607	0.915379
NPTN	NPTN	neuroplastin	15	73560014	73634134	0.0399915	96.0806	50.9423	1.88607	0.915379
RPL10	RPL10	ribosomal protein L10	X	154389955	154409168	0.0399915	96.0806	50.9423	1.88607	0.915379
ESYT2	ESYT2	extended synaptotagmin 2	7	158730995	158830253	0.0152451	96.0806	50.9423	1.88606	0.915379
LRBA	LRBA	LPS responsive beige-like anchor protein	4	150264531	151015727	0.001941	339.318	152.827	2.22027	1.15074
RP11-467L24.1			16	64364781	64600247	0.00164057	89.1358	48.3282	1.84439	0.883141
EPS8	EPS8	epidermal growth factor receptor pathway substrate 8	12	15620158	15882329	0.0145687	89.1358	48.3282	1.84439	0.883141
PARM1	PARM1	prostate androgen-regulated mucin-like protein 1	4	74933095	75050115	0.0309862	89.1358	48.3282	1.84439	0.883141
SHC4	SHC4	SHC adaptor protein 4	15	48823735	48963444	0.0309862	89.1358	48.3282	1.84439	0.883141
MTX2	MTX2	metaxin 2	2	176269395	176338025	0.00765807	86.8186	48.3282	1.79644	0.84514
NEK10	NEK10	NIMA related kinase 10	3	27110085	27369460	0.00765807	86.8186	48.3282	1.79644	0.84514
TNFAIP8	TNFAIP8	TNF alpha induced protein 8	5	119268692	119399688	0.00765807	86.8186	48.3282	1.79644	0.84514
RN7SKP203	RN7SKP203	RN7SK pseudogene 203	2	76445079	76445410	0.0309862	86.8186	48.3282	1.79644	0.84514
SMC2	SMC2	structural maintenance of chromosomes 2	9	104094260	104141417	0.0309862	86.8186	48.3282	1.79644	0.84514
ZNF83	ZNF83	zinc finger protein 83	19	52594060	52690581	0.0309862	86.8186	48.3282	1.79644	0.84514
KIFAP3	KIFAP3	kinesin associated protein 3	1	169921326	170085208	0.0151765	86.8186	48.3282	1.79644	0.84514
TMOD3	TMOD3	tropomodulin 3	15	51829628	51947295	0.0151765	86.8186	48.3282	1.79644	0.84514
RP11-371F15.3			4	138819954	139012646	0.0435238	86.8186	48.3282	1.79644	0.84514
CTD-2008L17.2			18	56003613	56191262	0.0174165	89.1358	50.9423	1.74974	0.807139
ACAD9	ACAD9	acyl-CoA dehydrogenase family member 9	3	128879490	128916067	0.00305344	78.4495	45.8481	1.71107	0.774901
ZMYM2	ZMYM2	zinc finger MYM-type containing 2	13	19958670	20091829	0.00305344	78.4495	45.8481	1.71107	0.774901
SAFB	SAFB	scaffold attachment factor B	19	5623035	5668478	0.00305344	78.4495	45.8481	1.71107	0.774901
ATAD2B	ATAD2B	ATPase family AAA domain containing 2B	2	23748664	23927114	0.0152451	86.8186	50.9423	1.70425	0.769139
KIAA1211	CRACD	capping protein inhibiting regulator of actin dynamics	4	56170195	56328625	0.0397527	86.8186	50.9423	1.70425	0.769138
CACNA1E	CACNA1E	calcium voltage-gated channel subunit alpha1 E	1	181413102	181808084	0.0285853	239.934	124.783	1.92281	0.943219
RP11-436D23.1			6	97816709	98399872	0.0422013	237.025	124.783	1.8995	0.925622
ANKRD10	ANKRD10	ankyrin repeat domain 10	13	110878540	110915069	0.0147769	80.5432	48.3282	1.66659	0.736899
DNAJB4	DNAJB4	DnaJ heat shock protein family (Hsp40) member B4	1	77979175	78017964	0.00158071	78.4495	48.3282	1.62327	0.698899
POT1-AS1	POT1-AS1	POT1 antisense RNA 1	7	124929873	125179315	0.00158071	78.4495	48.3282	1.62327	0.698899
FAM208B	TASOR2	transcription activation suppressor family member 2	10	5684838	5763740	0.00158071	78.4495	48.3282	1.62327	0.698899
TSPEAR	TSPEAR	thrombospondin type laminin G domain and EAR repeats	21	44497892	44711580	0.00158071	78.4495	48.3282	1.62327	0.698899
ARHGEF10	ARHGEF10	Rho guanine nucleotide exchange factor 10	8	1823976	1958641	0.0288297	78.4495	48.3282	1.62327	0.698899
LYPD6B	LYPD6B	LY6/PLAUR domain containing 6B	2	149038107	149215262	0.003168	80.5432	50.9423	1.58107	0.660898
C11orf49	C11orf49	chromosome 11 open reading frame 49	11	46936689	47164385	0.00851046	78.4495	50.9423	1.53997	0.622898
GPC6	GPC6	glypican 6	13	93226842	94407401	0.0364197	467.394	305.654	1.52916	0.612738
PDE1A	PDE1A	phosphodiesterase 1A	2	182140036	182523192	0.0252556	139.505	101.885	1.36924	0.453379
CSMD1	CSMD1	CUB and Sushi multiple domains 1	8	2935353	4994972	0.0399915	725.269	483.282	1.50072	0.585652
